# Supplementary material for: Leftover Food as a Sustainable Source of Astaxanthin Through Fermentation Using Phaffia rhodozyma
Source: Foods. 2025 Mar 31;14(7):1232. doi: 10.3390/foods14071232 (PMC11988289; doi:10.3390/foods14071232)
Supplement: Supplementary file 1 [file foods-14-01232-s001.zip]

Archive with 1 entries (1 files):
- foods-3489771-supplementary.pdf
